# Supplementary material for: Description of Peripheral Blood Perfusion by Laser Speckle Contrast Analysis (LASCA) in ‘Early’ versus ‘Clinically Overt’ Systemic Sclerosis in Routine Clinics
Source: Diagnostics (Basel). 2023 Apr 27;13(9):1566. doi: 10.3390/diagnostics13091566 (PMC10177938; doi:10.3390/diagnostics13091566)
Supplement: Supplementary file 1 [file diagnostics-13-01566-s001.zip]

Archive with 1 entries (1 files):
- diagnostics-2375436-supplementary.pdf
